# Supplementary material for: Manipulation of New Fluorescent Magnetic Nanoparticles with an Electromagnetic Needle, Allowed Determining the Viscosity of the Cytoplasm of M-HeLa Cells
Source: Pharmaceuticals (Basel). 2023 Jan 29;16(2):200. doi: 10.3390/ph16020200 (PMC9965334; doi:10.3390/ph16020200)
Supplement: Supplementary file 1 [file pharmaceuticals-16-00200-s001.zip]

Archive with 1 entries (1 files):
- pharmaceuticals-2164068-supplementary.pdf
